# Supplementary material for: Genome-wide association study on resistance of cultivated soybean to Fusarium oxysporum root rot in Northeast China
Source: BMC Plant Biol. 2023 Dec 7;23:625. doi: 10.1186/s12870-023-04646-5 (PMC10702129; doi:10.1186/s12870-023-04646-5)
Supplement: Supplementary file 1 — Additional file 1: Table S1. Bioassay phenotypic results of resistance to FORR in 350 soybean germplasm accessions. [file 12870_2023_4646_MOESM1_ESM.xlsx]

## Sheet: Sheet2
Table S1: Bioassay phenotypic results of resistance to FORR in 350 soybean germplasm accessions.
Sequencing number	Unifiedcode	Origin	Sample type	DSI
GWAS001	ZDD00005	China, Heilongjiang	bred varieties (lines)	71.7391
GWAS002	ZDD00011	China, Heilongjiang	bred varieties (lines)	61.5385
GWAS003	ZDD00013	China, Heilongjiang	bred varieties (lines)	71
GWAS004	ZDD00015	China, Heilongjiang	bred varieties (lines)	53.5714
GWAS005	ZDD00019	China, Heilongjiang	bred varieties (lines)	59.6154
GWAS006	ZDD00020	China, Heilongjiang	bred varieties (lines)	60.1852
GWAS007	ZDD00021	China, Heilongjiang	bred varieties (lines)	68
GWAS008	ZDD00023	China, Heilongjiang	bred varieties (lines)	52.8846
GWAS009	ZDD00025	China, Heilongjiang	bred varieties (lines)	46.5909
GWAS010	ZDD00031	China, Heilongjiang	bred varieties (lines)	56.25
GWAS011	ZDD00034	China, Heilongjiang	bred varieties (lines)	46.0526
GWAS012	ZDD00035	China, Heilongjiang	bred varieties (lines)	66.25
GWAS013	ZDD00036	China, Heilongjiang	bred varieties (lines)	46.875
GWAS014	ZDD00037	China, Heilongjiang	bred varieties (lines)	40.2174
GWAS015	ZDD00038	China, Heilongjiang	bred varieties (lines)	43.1818
GWAS016	ZDD00039	China, Heilongjiang	bred varieties (lines)	39.2857
GWAS017	ZDD00041	China, Heilongjiang	bred varieties (lines)	0
GWAS018	ZDD00042	China, Heilongjiang	bred varieties (lines)	38.0435
GWAS019	ZDD00043	China, Heilongjiang	bred varieties (lines)	37.5
GWAS020	ZDD00044	China, Heilongjiang	bred varieties (lines)	45.8333
GWAS021	ZDD00047	China, Heilongjiang	bred varieties (lines)	52.2727
GWAS022	ZDD00048	China, Heilongjiang	bred varieties (lines)	44.5652
GWAS023	ZDD00049	China, Heilongjiang	bred varieties (lines)	37.5
GWAS024	ZDD00050	China, Heilongjiang	bred varieties (lines)	57.5
GWAS025	ZDD00052	China, Heilongjiang	bred varieties (lines)	51.8519
GWAS026	ZDD00054	China, Heilongjiang	bred varieties (lines)	36.9048
GWAS027	ZDD00055	China, Heilongjiang	bred varieties (lines)	52.2727
GWAS028	ZDD00057	China, Heilongjiang	bred varieties (lines)	37.5
GWAS029	ZDD00060	China, Heilongjiang	bred varieties (lines)	41.3043
GWAS030	ZDD00062	China, Heilongjiang	bred varieties (lines)	47
GWAS031	ZDD00063	China, Heilongjiang	bred varieties (lines)	61
GWAS032	ZDD00067	China, Heilongjiang	bred varieties (lines)	43.4783
GWAS033	ZDD00076	China, Heilongjiang	bred varieties (lines)	42.7083
GWAS034	ZDD00077	China, Heilongjiang	bred varieties (lines)	50
GWAS035	ZDD00079	China, Heilongjiang	landraces	48.9583
GWAS036	ZDD00081	China, Heilongjiang	landraces	43
GWAS037	ZDD00085	China, Heilongjiang	landraces	53.2609
GWAS038	ZDD00087	China, Heilongjiang	landraces	50
GWAS039	ZDD00106	China, Heilongjiang	landraces	45
GWAS040	ZDD00107	China, Heilongjiang	landraces	47
GWAS041	ZDD00108	China, Heilongjiang	landraces	39.7059
GWAS042	ZDD00116	China, Heilongjiang	landraces	38.0952
GWAS043	ZDD00136	China, Heilongjiang	landraces	42.3913
GWAS044	ZDD00152	China, Heilongjiang	landraces	45.6522
GWAS045	ZDD00162	China, Heilongjiang	landraces	27.381
GWAS046	ZDD00174	China, Heilongjiang	landraces	30
GWAS047	ZDD00185	China, Heilongjiang	landraces	30.5556
GWAS048	ZDD00210	China, Heilongjiang	landraces	28
GWAS049	ZDD00237	China, Heilongjiang	landraces	44.4444
GWAS050	ZDD00238	China, Heilongjiang	landraces	52.0833
GWAS051	ZDD00241	China, Heilongjiang	landraces	30.6818
GWAS052	ZDD00245	China, Heilongjiang	landraces	30.2083
GWAS053	ZDD00261	China, Heilongjiang	landraces	34.375
GWAS054	ZDD00273	China, Heilongjiang	landraces	40.3846
GWAS055	ZDD00274	China, Heilongjiang	landraces	32.6923
GWAS056	ZDD00281	China, Heilongjiang	landraces	39.7727
GWAS057	ZDD00336	China, Jilin	bred varieties (lines)	25
GWAS058	ZDD00337	China, Jilin	bred varieties (lines)	27.8846
GWAS059	ZDD00338	China, Jilin	bred varieties (lines)	34.6154
GWAS060	ZDD00340	China, Jilin	bred varieties (lines)	34.2593
GWAS061	ZDD00341	China, Jilin	bred varieties (lines)	29.6296
GWAS062	ZDD00342	China, Jilin	bred varieties (lines)	37.5
GWAS063	ZDD00343	China, Jilin	bred varieties (lines)	38.8889
GWAS064	ZDD00344	China, Jilin	bred varieties (lines)	37.5
GWAS065	ZDD00345	China, Jilin	bred varieties (lines)	50
GWAS066	ZDD00346	China, Jilin	bred varieties (lines)	50
GWAS067	ZDD00356	China, Jilin	bred varieties (lines)	48.9583
GWAS068	ZDD00357	China, Jilin	bred varieties (lines)	40.625
GWAS069	ZDD00359	China, Jilin	bred varieties (lines)	42.3077
GWAS070	ZDD00360	China, Jilin	bred varieties (lines)	33.0357
GWAS071	ZDD00361	China, Jilin	bred varieties (lines)	27.1739
GWAS072	ZDD00362	China, Jilin	bred varieties (lines)	46.2963
GWAS073	ZDD00364	China, Jilin	bred varieties (lines)	31.7308
GWAS074	ZDD00369	China, Jilin	landraces	33.3333
GWAS075	ZDD00371	China, Jilin	landraces	26
GWAS076	ZDD00372	China, Jilin	landraces	34.8214
GWAS077	ZDD00373	China, Jilin	landraces	45.8333
GWAS078	ZDD00375	China, Jilin	landraces	33.6538
GWAS079	ZDD00379	China, Jilin	landraces	44.2308
GWAS080	ZDD00380	China, Jilin	landraces	38.4615
GWAS081	ZDD00384	China, Jilin	landraces	25.9615
GWAS082	ZDD00386	China, Jilin	landraces	46.25
GWAS083	ZDD00388	China, Jilin	landraces	48.8636
GWAS084	ZDD00393	China, Jilin	landraces	49.0385
GWAS085	ZDD00394	China, Jilin	landraces	52.1739
GWAS086	ZDD00395	China, Jilin	landraces	52
GWAS087	ZDD00400	China, Jilin	bred varieties (lines)	45.5357
GWAS088	ZDD00402	China, Jilin	bred varieties (lines)	69.4444
GWAS089	ZDD00403	China, Jilin	bred varieties (lines)	48.0769
GWAS090	ZDD00404	China, Jilin	bred varieties (lines)	42.8571
GWAS091	ZDD00405	China, Jilin	bred varieties (lines)	67.1053
GWAS092	ZDD00406	China, Jilin	bred varieties (lines)	64.5833
GWAS093	ZDD00409	China, Jilin	bred varieties (lines)	55.2083
GWAS094	ZDD00410	China, Jilin	bred varieties (lines)	48
GWAS095	ZDD00411	China, Jilin	bred varieties (lines)	59.2593
GWAS096	ZDD00412	China, Jilin	bred varieties (lines)	56.25
GWAS097	ZDD00413	China, Jilin	bred varieties (lines)	52.8846
GWAS098	ZDD00422	China, Jilin	landraces	53.5714
GWAS099	ZDD00425	China, Jilin	landraces	51.087
GWAS100	ZDD00432	China, Jilin	landraces	53.125
GWAS101	ZDD00436	China, Jilin	landraces	54.6296
GWAS102	ZDD00442	China, Jilin	landraces	57.4074
GWAS103	ZDD00451	China, Jilin	landraces	60.4167
GWAS104	ZDD00453	China, Jilin	landraces	68.5185
GWAS105	ZDD00461	China, Jilin	landraces	55.3571
GWAS106	ZDD00463	China, Jilin	landraces	64.8148
GWAS107	ZDD00465	China, Jilin	landraces	52.6786
GWAS108	ZDD00475	China, Jilin	landraces	40.1786
GWAS109	ZDD00486	China, Jilin	landraces	54.4118
GWAS110	ZDD00490	China, Jilin	landraces	59.7222
GWAS111	ZDD00494	China, Jilin	landraces	57.1429
GWAS112	ZDD00508	China, Jilin	landraces	55.5556
GWAS113	ZDD00521	China, Jilin	landraces	45
GWAS114	ZDD00524	China, Jilin	landraces	49
GWAS115	ZDD00527	China, Jilin	landraces	55.5556
GWAS116	ZDD00538	China, Jilin	landraces	56.25
GWAS117	ZDD00541	China, Jilin	landraces	53.8462
GWAS118	ZDD00548	China, Jilin	landraces	53
GWAS119	ZDD00570	China, Jilin	landraces	50
GWAS120	ZDD00574	China, Jilin	landraces	56
GWAS121	ZDD00575	China, Jilin	landraces	43.75
GWAS122	ZDD00579	China, Jilin	landraces	53.125
GWAS123	ZDD00580	China, Jilin	landraces	39.5833
GWAS124	ZDD00582	China, Jilin	landraces	69.4444
GWAS125	ZDD00594	China, Jilin	landraces	66.3462
GWAS126	ZDD00595	China, Jilin	landraces	55.7692
GWAS127	ZDD00605	China, Jilin	landraces	47.5
GWAS128	ZDD00611	China, Jilin	landraces	54.7619
GWAS129	ZDD00624	China, Jilin	landraces	48.6842
GWAS130	ZDD00633	China, Jilin	landraces	59.7222
GWAS131	ZDD00638	China, Jilin	landraces	43.75
GWAS132	ZDD00643	China, Jilin	landraces	36.1111
GWAS133	ZDD00648	China, Jilin	landraces	36.1111
GWAS134	ZDD00666	China, Jilin	landraces	39.2857
GWAS135	ZDD00679	China, Jilin	landraces	47.7273
GWAS136	ZDD00698	China, Jilin	landraces	30.7692
GWAS137	ZDD00700	China, Jilin	landraces	41.3462
GWAS138	ZDD00736	China, Liaoning	bred varieties (lines)	38.4615
GWAS139	ZDD00737	China, Liaoning	bred varieties (lines)	38.0435
GWAS140	ZDD00738	China, Liaoning	bred varieties (lines)	48.8636
GWAS141	ZDD00739	China, Liaoning	bred varieties (lines)	36.9565
GWAS142	ZDD00740	China, Liaoning	bred varieties (lines)	52.0833
GWAS143	ZDD00741	China, Liaoning	bred varieties (lines)	38
GWAS144	ZDD00742	China, Liaoning	bred varieties (lines)	47.1154
GWAS145	ZDD00743	China, Liaoning	bred varieties (lines)	26.6667
GWAS146	ZDD00753	China, Liaoning	landraces	45.1923
GWAS147	ZDD00756	China, Liaoning	landraces	30.8824
GWAS148	ZDD00758	China, Liaoning	landraces	29.8077
GWAS149	ZDD00774	China, Liaoning	landraces	0
GWAS150	ZDD00792	China, Liaoning	landraces	29.6296
GWAS151	ZDD00795	China, Liaoning	landraces	50
GWAS152	ZDD00805	China, Liaoning	landraces	40.7407
GWAS153	ZDD00806	China, Liaoning	landraces	41.3462
GWAS154	ZDD00823	China, Liaoning	landraces	43.75
GWAS155	ZDD00827	China, Liaoning	landraces	47.5
GWAS156	ZDD00843	China, Liaoning	landraces	44.4444
GWAS157	ZDD00867	China, Liaoning	landraces	47.2222
GWAS158	ZDD00873	China, Liaoning	landraces	50
GWAS159	ZDD00898	China, Liaoning	landraces	56.5217
GWAS160	ZDD00926	China, Liaoning	landraces	54.4643
GWAS161	ZDD00940	China, Liaoning	landraces	40.3846
GWAS162	ZDD00943	China, Liaoning	landraces	50
GWAS163	ZDD00952	China, Liaoning	landraces	65.1786
GWAS164	ZDD00971	China, Liaoning	landraces	64.2857
GWAS165	ZDD00988	China, Liaoning	landraces	47.3214
GWAS166	ZDD00992	China, Liaoning	landraces	58.3333
GWAS167	ZDD01035	China, Liaoning	landraces	78.5714
GWAS168	ZDD01047	China, Liaoning	bred varieties (lines)	58
GWAS169	ZDD01070	China, Liaoning	landraces	72
GWAS170	ZDD01094	China, Liaoning	landraces	58.0357
GWAS171	ZDD01110	China, Liaoning	bred varieties (lines)	42.3077
GWAS172	ZDD01131	China, Liaoning	bred varieties (lines)	64.2857
GWAS173	ZDD01149	China, Liaoning	landraces	60.4167
GWAS174	ZDD01150	China, Liaoning	landraces	53.2609
GWAS175	ZDD01151	China, Liaoning	landraces	68
GWAS176	ZDD01187	China, Liaoning	landraces	55.9524
GWAS177	ZDD01206	China, Liaoning	landraces	46.875
GWAS178	ZDD01245	China, Liaoning	landraces	69.6429
GWAS179	ZDD01250	China, Liaoning	landraces	59.375
GWAS180	ZDD01269	China, Liaoning	landraces	37.5
GWAS181	ZDD01288	China, Liaoning	landraces	54.6296
GWAS182	ZDD01292	China, Liaoning	landraces	50.9615
GWAS183	ZDD01343	China, Liaoning	landraces	25
GWAS184	ZDD01367	China, Liaoning	landraces	62.5
GWAS185	ZDD01375	China, Liaoning	landraces	47.3214
GWAS186	ZDD01489	China, Liaoning	landraces	54.3478
GWAS187	ZDD01501	China, Liaoning	landraces	43.5185
GWAS188	ZDD02272	China, Shanxi	landraces	38.3929
GWAS189	ZDD06818	China, Heilongjiang	bred varieties (lines)	39.7727
GWAS190	ZDD06819	China, Heilongjiang	bred varieties (lines)	44.7368
GWAS191	ZDD06823	China, Heilongjiang	bred varieties (lines)	60.7143
GWAS192	ZDD06824	China, Heilongjiang	bred varieties (lines)	46.875
GWAS193	ZDD06827	China, Heilongjiang	bred varieties (lines)	100
GWAS194	ZDD06828	China, Heilongjiang	bred varieties (lines)	35.4167
GWAS195	ZDD06829	China, Heilongjiang	bred varieties (lines)	53.8462
GWAS196	ZDD06830	China, Heilongjiang	bred varieties (lines)	48.3333
GWAS197	ZDD06833	China, Heilongjiang	bred varieties (lines)	77.2727
GWAS198	ZDD06834	China, Heilongjiang	bred varieties (lines)	63.3929
GWAS199	ZDD06835	China, Heilongjiang	bred varieties (lines)	58.0357
GWAS200	ZDD06842	China, Heilongjiang	bred varieties (lines)	55.2083
GWAS201	ZDD06847	China, Heilongjiang	bred varieties (lines)	73.8636
GWAS202	ZDD06851	China, Heilongjiang	bred varieties (lines)	23
GWAS203	ZDD06856	China, Heilongjiang	landraces	34
GWAS204	ZDD06886	China, Heilongjiang	landraces	50
GWAS205	ZDD06895	China, Heilongjiang	landraces	57.1429
GWAS206	ZDD06899	China, Heilongjiang	landraces	50
GWAS207	ZDD06902	China, Heilongjiang	landraces	42.5926
GWAS208	ZDD06906	China, Heilongjiang	landraces	62.5
GWAS209	ZDD06911	China, Heilongjiang	landraces	55.5556
GWAS210	ZDD06912	China, Heilongjiang	landraces	56.25
GWAS211	ZDD06920	China, Heilongjiang	landraces	67.8571
GWAS212	ZDD06937	China, Heilongjiang	landraces	57.6923
GWAS213	ZDD06942	China, Heilongjiang	landraces	44.6429
GWAS214	ZDD06944	China, Heilongjiang	landraces	46.4286
GWAS215	ZDD06945	China, Heilongjiang	landraces	57.1429
GWAS216	ZDD06955	China, Heilongjiang	landraces	58
GWAS217	ZDD06969	China, Heilongjiang	landraces	73.0769
GWAS218	ZDD06974	China, Heilongjiang	landraces	65.2174
GWAS219	ZDD06977	China, Heilongjiang	landraces	65
GWAS220	ZDD06998	China, Heilongjiang	landraces	61.1111
GWAS221	ZDD07000	China, Heilongjiang	landraces	75.9259
GWAS222	ZDD07019	China, Heilongjiang	landraces	67.3077
GWAS223	ZDD07024	China, Heilongjiang	landraces	72.2222
GWAS224	ZDD07036	China, Heilongjiang	landraces	67
GWAS225	ZDD07044	China, Heilongjiang	landraces	66.1765
GWAS226	ZDD07049	China, Heilongjiang	landraces	44.5652
GWAS227	ZDD07055	China, Heilongjiang	landraces	50
GWAS228	ZDD07059	China, Heilongjiang	landraces	54.1667
GWAS229	ZDD07062	China, Heilongjiang	landraces	50.9615
GWAS230	ZDD07076	China, Heilongjiang	landraces	57.4074
GWAS231	ZDD07097	China, Heilongjiang	landraces	58.6957
GWAS232	ZDD07098	China, Heilongjiang	landraces	71.2963
GWAS233	ZDD07110	China, Heilongjiang	landraces	63.0952
GWAS234	ZDD07112	China, Heilongjiang	landraces	59.5238
GWAS235	ZDD07128	China, Heilongjiang	landraces	72.9167
GWAS236	ZDD07134	China, Heilongjiang	landraces	53.8462
GWAS237	ZDD07155	China, Heilongjiang	landraces	54.5455
GWAS238	ZDD07200	China, Heilongjiang	landraces	34.7826
GWAS239	ZDD07210	China, Jilin	bred varieties (lines)	39.4737
GWAS240	ZDD07211	China, Jilin	bred varieties (lines)	46.0526
GWAS241	ZDD07212	China, Jilin	bred varieties (lines)	49.0385
GWAS242	ZDD07213	China, Jilin	bred varieties (lines)	46
GWAS243	ZDD07214	China, Jilin	bred varieties (lines)	61.9565
GWAS244	ZDD07215	China, Jilin	bred varieties (lines)	76.4706
GWAS245	ZDD07216	China, Jilin	bred varieties (lines)	33.3333
GWAS246	ZDD07217	China, Jilin	bred varieties (lines)	66.25
GWAS247	ZDD07228	China, Jilin	bred varieties (lines)	61.9565
GWAS248	ZDD07229	China, Jilin	bred varieties (lines)	60.8696
GWAS249	ZDD07230	China, Jilin	bred varieties (lines)	54.1667
GWAS250	ZDD07231	China, Jilin	bred varieties (lines)	52.381
GWAS251	ZDD07232	China, Jilin	bred varieties (lines)	56
GWAS252	ZDD07235	China, Jilin	bred varieties (lines)	38.3333
GWAS253	ZDD07236	China, Jilin	bred varieties (lines)	41.9643
GWAS254	ZDD07238	China, Jilin	bred varieties (lines)	38.4615
GWAS255	ZDD07239	China, Jilin	bred varieties (lines)	47.1154
GWAS256	ZDD07240	China, Jilin	bred varieties (lines)	62.963
GWAS257	ZDD07244	China, Jilin	landraces	50
GWAS258	ZDD07261	China, Jilin	landraces	41.1765
GWAS259	ZDD07264	China, Jilin	landraces	49
GWAS260	ZDD07276	China, Jilin	landraces	43.75
GWAS261	ZDD07293	China, Jilin	landraces	56.7308
GWAS262	ZDD07298	China, Jilin	landraces	49.0385
GWAS263	ZDD07308	China, Jilin	landraces	47.9167
GWAS264	ZDD07330	China, Jilin	landraces	55.2083
GWAS265	ZDD07333	China, Jilin	landraces	46.875
GWAS266	ZDD07334	China, Jilin	landraces	52.8846
GWAS267	ZDD07336	China, Jilin	landraces	45.8333
GWAS268	ZDD07353	China, Jilin	landraces	57.1429
GWAS269	ZDD07355	China, Jilin	landraces	57.2917
GWAS270	ZDD07368	China, Jilin	landraces	53.4091
GWAS271	ZDD07388	China, Jilin	landraces	48.8636
GWAS272	ZDD07389	China, Jilin	landraces	46.7391
GWAS273	ZDD07390	China, Jilin	landraces	51.25
GWAS274	ZDD07408	China, Jilin	landraces	44.4444
GWAS275	ZDD07409	China, Jilin	landraces	45
GWAS276	ZDD07411	China, Jilin	landraces	57.1429
GWAS277	ZDD07412	China, Jilin	landraces	54.3478
GWAS278	ZDD07415	China, Jilin	landraces	60
GWAS279	ZDD07421	China, Jilin	landraces	56.25
GWAS280	ZDD07438	China, Jilin	landraces	51.087
GWAS281	ZDD07451	China, Jilin	landraces	63.6364
GWAS282	ZDD07455	China, Jilin	landraces	77.7778
GWAS283	ZDD07461	China, Jilin	landraces	67.3913
GWAS284	ZDD07462	China, Jilin	landraces	71.5909
GWAS285	ZDD07466	China, Jilin	landraces	47.0588
GWAS286	ZDD07475	China, Jilin	landraces	63.5417
GWAS287	ZDD07487	China, Jilin	landraces	63.0435
GWAS288	ZDD07495	China, Jilin	landraces	44
GWAS289	ZDD07497	China, Jilin	landraces	49
GWAS290	ZDD07510	China, Jilin	landraces	75
GWAS291	ZDD07511	China, Jilin	landraces	60.1852
GWAS292	ZDD07516	China, Jilin	landraces	58.3333
GWAS293	ZDD07525	China, Jilin	landraces	52.7778
GWAS294	ZDD07554	China, Jilin	landraces	39.8148
GWAS295	ZDD07560	China, Jilin	landraces	39.8148
GWAS296	ZDD07562	China, Jilin	landraces	35.1852
GWAS297	ZDD07563	China, Jilin	landraces	51.0417
GWAS298	ZDD07567	China, Jilin	landraces	59.7826
GWAS299	ZDD07568	China, Jilin	landraces	51.1364
GWAS300	ZDD07573	China, Jilin	landraces	60
GWAS301	ZDD07644	China, Liaoning	bred varieties (lines)	56.7308
GWAS302	ZDD07648	China, Liaoning	bred varieties (lines)	35.7143
GWAS303	ZDD07652	China, Liaoning	bred varieties (lines)	69.5652
GWAS304	ZDD07695	China, Liaoning	bred varieties (lines)	57.2917
GWAS305	ZDD07697	China, Liaoning	landraces	54.7619
GWAS306	ZDD07722	China, Liaoning	landraces	72
GWAS307	ZDD07774	China, Liaoning	landraces	67.5
GWAS308	ZDD07785	China, Liaoning	landraces	61.1111
GWAS309	ZDD07876	China, Nei Monggol	landraces	56.25
GWAS310	ZDD07987	China, Beijing	bred varieties (lines)	45.1923
GWAS311	ZDD17668	China, Heilongjiang	bred varieties (lines)	56.6667
GWAS312	ZDD17679	China, Heilongjiang	bred varieties (lines)	58.3333
GWAS313	ZDD17683	China, Heilongjiang	bred varieties (lines)	67.1875
GWAS314	ZDD17686	China, Heilongjiang	bred varieties (lines)	68.4211
GWAS315	ZDD17687	China, Heilongjiang	bred varieties (lines)	51.1905
GWAS316	ZDD17691	China, Heilongjiang	bred varieties (lines)	35.2941
GWAS317	ZDD17692	China, Heilongjiang	bred varieties (lines)	59
GWAS318	ZDD17698	China, Heilongjiang	bred varieties (lines)	57.6923
GWAS319	ZDD17699	China, Heilongjiang	bred varieties (lines)	67.0455
GWAS320	ZDD17706	China, Heilongjiang	bred varieties (lines)	56.5789
GWAS321	ZDD17707	China, Heilongjiang	bred varieties (lines)	42.5
GWAS322	ZDD17789	China, Heilongjiang	landraces	35.1852
GWAS323	ZDD17805	China, Jilin	landraces	58.3333
GWAS324	ZDD17819	China, Jilin	landraces	57.1429
GWAS325	ZDD17857	China, Jilin	bred varieties (lines)	63.75
GWAS326	ZDD17862	China, Jilin	bred varieties (lines)	48.1481
GWAS327	ZDD17870	China, Jilin	bred varieties (lines)	61.1111
GWAS328	ZDD17873	China, Jilin	bred varieties (lines)	72.1154
GWAS329	ZDD17876	China, Jilin	bred varieties (lines)	68.2692
GWAS330	ZDD17877	China, Jilin	bred varieties (lines)	71.1538
GWAS331	ZDD18022	China, Jilin	landraces	52.6786
GWAS332	ZDD18044	China, Jilin	landraces	65.7407
GWAS333	ZDD18077	China, Liaoning	bred varieties (lines)	56.25
GWAS334	ZDD18177	China, Liaoning	landraces	50
GWAS335	ZDD18272	China, Nei Monggol	landraces	52.6786
GWAS336	ZDD18281	China, Nei Monggol	landraces	63.8889
GWAS337	ZDD18331	China, Nei Monggol	landraces	52.6786
GWAS338	ZDD18350	China, Nei Monggol	landraces	53.5714
GWAS339	ZDD18377	China, Nei Monggol	landraces	53.8462
GWAS340	ZDD18386	China, Nei Monggol	landraces	59.8214
GWAS341	ZDD22613	China, Heilongjiang	bred varieties (lines)	51.0417
GWAS342	ZDD22639	China, Heilongjiang	bred varieties (lines)	68
GWAS343	ZDD22641	China, Heilongjiang	bred varieties (lines)	66.0714
GWAS344	ZDD22644	China, Heilongjiang	bred varieties (lines)	65.3846
GWAS345	ZDD22659	China, Heilongjiang	bred varieties (lines)	42.0455
GWAS346	ZDD22787	China, Jilin	bred varieties (lines)	48.9583
GWAS347	ZDD22790	China, Jilin	bred varieties (lines)	34.7826
GWAS348	ZDD22796	China, Jilin	bred varieties (lines)	53.5714
GWAS349	ZDD23704	China, Jilin	bred varieties (lines)	67.8571
GWAS350	ZDD23818	China, Liaoning	bred varieties (lines)	74.1071
