# Supplementary material for: Genome-wide association study on resistance of cultivated soybean to Fusarium oxysporum root rot in Northeast China
Source: BMC Plant Biol. 2023 Dec 7;23:625. doi: 10.1186/s12870-023-04646-5 (PMC10702129; doi:10.1186/s12870-023-04646-5)
Supplement: Supplementary file 3 — Additional file 3: Table S2. Summary of the polymorphic markers on the 20 chromosomes of Glycine max. [file 12870_2023_4646_MOESM3_ESM.xlsx]

## Sheet: shell1
Table S2: Summary of the polymorphic markers on the 20 chromosomes of Glycine max
Chromosome	Number of SNPs	Sequence length(Mb)	SNP density(kb/SNP)
Chr.01	1240	56.8317	21.8188
Chr.02	1900	48.5774	39.1128
Chr.03	1340	45.7798	29.2705
Chr.04	1463	52.3893	27.9256
Chr.05	1370	42.2346	32.4379
Chr.06	1511	51.4166	29.3874
Chr.07	1600	44.6307	35.8497
Chr.08	1837	47.838	38.4004
Chr.09	1558	50.1898	31.0421
Chr.10	1393	51.567	27.0134
Chr.11	980	34.7669	28.1877
Chr.12	1064	40.0914	26.5394
Chr.13	1946	45.8742	42.4203
Chr.14	1439	49.0422	29.3421
Chr.15	1866	51.7564	36.0535
Chr.16	1360	37.887	35.8962
Chr.17	1533	41.6414	36.8143
Chr.18	2265	58.0188	39.0391
Chr.19	1764	50.747	34.7607
Chr.20	1173	77.9076	15.0563
Mean	1530	48.9594	31.2524
