# Supplementary material for: Genome-wide association study on resistance of cultivated soybean to Fusarium oxysporum root rot in Northeast China
Source: BMC Plant Biol. 2023 Dec 7;23:625. doi: 10.1186/s12870-023-04646-5 (PMC10702129; doi:10.1186/s12870-023-04646-5)
Supplement: Supplementary file 4 — Additional file 4: Table S3. The Geographical distribution of 350 soybean germplasm accessions from different subgroups. [file 12870_2023_4646_MOESM4_ESM.xlsx]

## Sheet: Sheet1
Table S3: The Geographical distribution of 350 soybean germplasm accessions from different subgroups
Origin	No. of accessions	subgroup1	subgroup2
HLJa	123	61	62
JLb	157	100	57
LNc	61	28	33
IMd	7	0	7
Bje	1	0	1
SXf	1	1	0
Total	350	190	160
a Heilongjiang region of China. b Jilin region of China. c Liao Ning region of China. d Inner Mongolia region of China. e Beijing region of China. f Shanxi region of China.
