# Supplementary material for: Genome-wide association study on resistance of cultivated soybean to Fusarium oxysporum root rot in Northeast China
Source: BMC Plant Biol. 2023 Dec 7;23:625. doi: 10.1186/s12870-023-04646-5 (PMC10702129; doi:10.1186/s12870-023-04646-5)
Supplement: Supplementary file 5 — Additional file 5: Table S4. The Gene Ontology (GO) enrichment analysis of the candidate genes. [file 12870_2023_4646_MOESM5_ESM.xlsx]

## Sheet: GO
Table S4: The Gene Ontology (GO) enrichment analysis of the candidate genes
Gene Ontology	Genes	GO terms
Biological Process	Glyma.06g087500	GO:0006468	protein phosphorylation
		GO:0008360	regulation of cell shape
		GO:0018105	peptidyl-serine phosphorylation
	Glyma.06g087700	GO:0006306	DNA methylation
		GO:0006346	DNA methylation-dependent heterochromatin formation
		GO:0033562	cotranscriptional gene silencing by small RNA
	Glyma.06g088400	GO:0006468	protein phosphorylation
		GO:0016310	phosphorylation
	Glyma.06g088700	GO:0006468	protein phosphorylation
		GO:0007049	cell cycle
		GO:0007052	mitotic spindle organization
		GO:0032465	regulation of cytokinesis
		GO:0035404	histone-serine phosphorylation
	Glyma.06g088800	GO:0006468	protein phosphorylation
		GO:0007049	cell cycle
		GO:0007052	mitotic spindle organization
		GO:0032465	regulation of cytokinesis
		GO:0035404	histone-serine phosphorylation
Molecular Function	Glyma.06g087500	GO:0004672	protein kinase activity
		GO:0004674	protein serine/threonine kinase activity
		GO:0005524	ATP binding
	Glyma.06g087700	GO:0003682	chromatin binding
	Glyma.06g088400	GO:0000166	nucleotide binding
		GO:0004672	protein kinase activity
		GO:0004674	protein serine/threonine kinase activity
		GO:0005515	protein binding
		GO:0005524	ATP binding
		GO:0016301	kinase activity
		GO:0016740	transferase activity
	Glyma.06g088700	GO:0004672	protein kinase activity
		GO:0004674	protein serine/threonine kinase activity
		GO:0005524	ATP binding
		GO:0035174	histone serine kinase activity
	Glyma.06g088800	GO:0000166	nucleotide binding
		GO:0004672	protein kinase activity
		GO:0004674	protein serine/threonine kinase activity
		GO:0005524	ATP binding
		GO:0035174	histone serine kinase activity
Cellular Component	Glyma.06g087500	GO:0005634	nucleus
		GO:0005737	cytoplasm
	Glyma.06g087700	GO:0005634	nucleus
	Glyma.06g088400	GO:0016020	membrane
		GO:0016021	integral component of membrane
	Glyma.06g088700	GO:0000780	condensed nuclear chromosome, centromeric region
		GO:0005876	spindle microtubule
		GO:0032133	chromosome passenger complex
		GO:0051233	spindle midzone
	Glyma.06g088800	GO:0000780	condensed nuclear chromosome, centromeric region
		GO:0005876	spindle microtubule
		GO:0032133	chromosome passenger complex
		GO:0051233	spindle midzone
The AgriGO toolkit was used to do gene ontology (GO) analysis (http://bioinfo.cau.edu.cn/agriGO/)
Mollecular Function
