# Supplementary material for: Genome-wide association study on resistance of cultivated soybean to Fusarium oxysporum root rot in Northeast China
Source: BMC Plant Biol. 2023 Dec 7;23:625. doi: 10.1186/s12870-023-04646-5 (PMC10702129; doi:10.1186/s12870-023-04646-5)
Supplement: Supplementary file 6 — Additional file 6: Table S5. The eukaryotic orthologous groups (KOG) annotated analysis of the candidate genes. [file 12870_2023_4646_MOESM6_ESM.xlsx]

## Sheet: KOG
Table S5: The eukaryotic orthologous groups (KOG) annotated analysis of the candidate genes
Gene name	KOG_id	KOG_class_defination	Functional_categories	Function_class_defination
Glyma.06G087500	KOG1164	Casein_kinase_(serine/threonine/tyrosine_protein_kinase)	CELLULAR PROCESSES AND SIGNALING	Signal transduction mechanisms
Glyma.06G087700	NA	NA	NA	NA
Glyma.06G088400	KOG1187	Serine/threonine_protein_kinase	CELLULAR PROCESSES AND SIGNALING	Signal transduction mechanisms
Glyma.06G088700	KOG0580	Serine/threonine_protein_kinase	CELLULAR PROCESSES AND SIGNALING	Cell cycle control, cell division, chromosome partitioning
Glyma.06G088800	KOG0580	Serine/threonine_protein_kinase	CELLULAR PROCESSES AND SIGNALING	Cell cycle control, cell division, chromosome partitioning
http://phytozome.jgi.doe.gov/pz/portal.html#!info?alias=Org_Gmax.
