# Supplementary material for: Genome-wide association study on resistance of cultivated soybean to Fusarium oxysporum root rot in Northeast China
Source: BMC Plant Biol. 2023 Dec 7;23:625. doi: 10.1186/s12870-023-04646-5 (PMC10702129; doi:10.1186/s12870-023-04646-5)
Supplement: Supplementary file 7 — Additional file 7: Table S6. Geographical sources of 350 soybean germplasm accessions. [file 12870_2023_4646_MOESM7_ESM.xlsx]

## Sheet: Sheet2
Table S6: Geographical sources of 350 soybean germplasm accessions.
Origin	No. of accessions	Bred Variety (lines)	Landraces
HLJa	123	64	59
JLb	157	56	101
LNc	61	17	44
IMd	7	0	7
BJe	1	1	0
SXf	1	0	1
Total	350	138	212
a Heilongjiang region of China. b Jilin region of China. c Liao Ning region of China. d Inner Mongolia region of China. e Beijing region of China. f Shanxi region of China.
