# Supplementary material for: Genome-wide association study on resistance of cultivated soybean to Fusarium oxysporum root rot in Northeast China
Source: BMC Plant Biol. 2023 Dec 7;23:625. doi: 10.1186/s12870-023-04646-5 (PMC10702129; doi:10.1186/s12870-023-04646-5)
Supplement: Supplementary file 9 — Additional file 9: Table S7. Primer sequences used for expression profiling. [file 12870_2023_4646_MOESM9_ESM.xlsx]

## Sheet: Sheet1
Table S7: Primer sequences used for expression profiling.
No.	Gene name	Forward primer (5′–3′)	Reverse primer (5′–3′)	Annealing temperature (℃)	Size (bp)
1	Glyma.06g087400	CGGCTTCCATGTTCAACGTC	CAAATCTCTGTAAAACCTCGCTA	55	93
2	Glyma.06g087500	ATATGCTTGGCCCTAGTCTGT	ACTATCACGCCACCGAGT	55	240
3	Glyma.06g087700	AGCAATTTACTATGACGCTCACA	GGCAAAGTCTCCTCAAGCGAAC	55	135
4	Glyma.06g088400	TTGTCGGGTGTAATACCTAGTCCT	CCGCAACAATCCTCGAATGCAA	55	269
5	Glyma.06g088700	TGAAATACAAAGTCATCTCCGACA	AACTCCGTTGTAAAGTTCACCT	52	122
6	Glyma.06g088800	GCCCGAGCCCTTATATATTGCCAT	GGCTCCATATATCCACACTCGCATC	55	221
7	Glyma.06g089000	CCAGTAAAAGACACCCGAGCA	TGCCAGAACAGCTCAAAATCGTT	55	182
8	Glyma.06g089200	TTTTGTAGAAGTTGCCCCGAA	GTAGTCCCCACACTTGCAT	52	266
9	Glyma.06g089300	ACAGTACTCACTTGACGAGGA	CTTCTAATAAGCTCATACGACCCT	55	300
10	Glyma.06g089600	ATTTGAATGTAAAAGCCGAACCC	AACCGGAAAGATCGTGAACC	55	292
11	Actin	CGGTGGTTCTATCTTGGCATC	GTCTTTCGCTTCAATAACCCTA	55	——
